# Supplementary material for: Study on Photodeformation of Solvent Resistance in Hydrogen-Bonded Cross-Linked Main-Chain Azobenzene Films
Source: Molecules. 2025 May 9;30(10):2106. doi: 10.3390/molecules30102106 (PMC12113695; doi:10.3390/molecules30102106)
Supplement: Supplementary file 1 [file molecules-30-02106-s001.zip]

Archive with 1 entries (1 files):
- molecules-3579869-supplementary.pdf
